# Supplementary material for: Cancer Stem Cell-Like Circulating Tumor Cells Are Prognostic in Non-Small Cell Lung Cancer
Source: J Pers Med. 2021 Nov 18;11(11):1225. doi: 10.3390/jpm11111225 (PMC8620949; doi:10.3390/jpm11111225)
Supplement: Supplementary file 1 [file jpm-11-01225-s001.zip]

Archive with 1 entries (1 files):
- jpm-1432580-supplementary.pdf
